# Supplementary material for: Mucilage of Coccinia grandis as an Efficient Natural Polymer-Based Pharmaceutical Excipient
Source: Polymers (Basel). 2022 Jan 5;14(1):215. doi: 10.3390/polym14010215 (PMC8747206; doi:10.3390/polym14010215)
Supplement: Supplementary file 1 [file polymers-14-00215-s001.zip]

Archive with 1 entries (1 files):
- polymers-1530416-supplementary.pdf
